# Supplementary material for: A periplasmic cinched protein is required for siderophore secretion and virulence of Mycobacterium tuberculosis
Source: Nat Commun. 2022 Apr 26;13:2255. doi: 10.1038/s41467-022-29873-6 (PMC9042941; doi:10.1038/s41467-022-29873-6)
Supplement: Supplementary file 4 — Source Data File [file 41467_2022_29873_MOESM4_ESM.xlsx]

## Sheet: 1a
Source Date file
A periplasmic cinched protein is required for siderophore secretion and virulence of Mycobacterium tuberculosis
Zhang et al., 2022
Figure 1a	7H9 [low iron]
			OD600
				WT			ΔmbtD			ΔmmpS4/S5			Δrv0455c			Δrv0455c::rv0455c
			Replicate	1	2	3	1	2	3	1	2	3	1	2	3	1	2	3
		Days	0	0.01	0.01	0.01	0.01	0.01	0.01	0.01	0.01	0.01	0.01	0.01	0.01	0.01	0.01	0.01
			2	0.039	0.043	0.048	0.016	0.015	0.016	0.005	0.006	0.005	0.012	0.013	0.012	0.047	0.046	0.052
			4	0.168	0.17	0.179	0.014	0.015	0.012	0.005	0.006	0.005	0.013	0.014	0.014	0.189	0.185	0.198
			6	0.696	0.704	0.717	0.012	0.013	0.012	0.007	0.007	0.006	0.017	0.019	0.018	0.667	0.647	0.702
			7	1.088	1.097	1.139	0.012	0.012	0.011	0.005	0.005	0.006	0.019	0.024	0.02	1.018	0.997	1.065
			8	1.208	1.237	1.289	0.012	0.013	0.011	0.008	0.008	0.007	0.023	0.029	0.025	1.315	1.288	1.373
			9	1.207	1.228	1.276	0.012	0.013	0.012	0.007	0.007	0.007	0.028	0.035	0.03	1.265	1.236	1.321
			10	1.156	1.161	1.225	0.014	0.014	0.013	0.007	0.006	0.007	0.037	0.044	0.038	1.216	1.189	1.274
			12	1.086	1.103	1.157	0.014	0.015	0.013	0.007	0.007	0.006	0.055	0.063	0.058	1.164	1.139	1.215
			14	1.095	1.117	1.169	0.014	0.014	0.012	0.008	0.008	0.007	0.067	0.077	0.069	1.119	1.093	1.173

## Sheet: 1b
Source Date file
A periplasmic cinched protein is required for siderophore secretion and virulence of Mycobacterium tuberculosis
Zhang et al., 2022
Figure 1b	7H9 [low iron] + 10 uM Hemin
			OD600
				WT			ΔmbtD			ΔmmpS4/S5			Δrv0455c			Δrv0455c::rv0455c
			Replicate	1	2	3	1	2	3	1	2	3	1	2	3	1	2	3
		Days	0	0.01	0.01	0.01	0.01	0.01	0.01	0.01	0.01	0.01	0.01	0.01	0.01	0.01	0.01	0.01
			2	0.022	0.024	0.028	0.013	0.012	0.012	0.004	0.005	0.005	0.011	0.011	0.012	0.026	0.031	0.026
			4	0.096	0.108	0.111	0.047	0.042	0.039	0.004	0.005	0.006	0.037	0.037	0.045	0.114	0.13	0.117
			6	0.456	0.468	0.486	0.112	0.107	0.091	0.006	0.007	0.007	0.11	0.111	0.117	0.444	0.475	0.451
			8	1.724	1.743	1.811	0.403	0.379	0.374	0.042	0.044	0.051	0.303	0.311	0.326	1.511	1.601	1.525
			9	2.615	2.647	2.735	0.653	0.611	0.597	0.083	0.085	0.092	0.512	0.521	0.573	2.457	2.557	2.476
			10	3.335	3.384	3.467	1.193	1.125	1.112	0.161	0.165	0.182	0.882	0.903	0.968	3.203	3.318	3.224
			12	3.625	3.676	3.776	2.836	2.749	2.714	0.491	0.498	0.525	2.198	2.214	2.317	3.741	3.864	3.768
			14	3.593	3.643	3.731	3.45	3.351	3.312	1.345	1.362	1.44	3.373	3.397	3.488	3.657	3.758	3.678
			16	3.485	3.512	3.615	3.242	3.144	3.112	2.521	2.564	2.663	3.468	3.52	3.606	3.372	3.504	3.41
			18	3.223	3.274	3.345	3.192	3.089	3.057	3.324	3.352	3.448	3.511	3.536	3.645	3.112	3.225	3.156
			20	2.963	3.01	3.085	3.072	2.958	2.931	3.41	3.427	3.541	3.411	3.445	3.537	2.948	3.043	2.976

## Sheet: 1c
Source Date file
A periplasmic cinched protein is required for siderophore secretion and virulence of Mycobacterium tuberculosis
Zhang et al., 2022
Figure 1c	7H9 [low iron] + 10 uM Hemin + 100 nM MBT
			OD600
				WT			ΔmbtD			ΔmmpS4/S5			Δrv0455c			Δrv0455c::rv0455c
			Replicate	1	2	3	1	2	3	1	2	3	1	2	3	1	2	3
		Days	0	0.01	0.01	0.01	0.01	0.01	0.01	0.01	0.01	0.01	0.01	0.01	0.01	0.01	0.01	0.01
			2	0.027	0.024	0.023	0.012	0.011	0.011	0.005	0.005	0.006	0.005	0.006	0.006	0.041	0.045	0.052
			4	0.065	0.059	0.057	0.013	0.012	0.013	0.001	0.001	0.001	0.001	0.001	0.003	0.112	0.118	0.131
			6	0.322	0.295	0.288	0.035	0.03	0.032	0.001	0.001	0.002	0.001	0.002	0.001	0.523	0.538	0.576
			8	1.335	1.268	1.247	0.292	0.272	0.278	0.009	0.007	0.01	0.007	0.009	0.01	1.811	1.832	1.925
			9	2.268	2.196	2.158	0.425	0.381	0.393	0.01	0.008	0.009	0.005	0.008	0.007	2.675	2.707	2.805
			10	3.131	3.038	3.017	0.965	0.855	0.887	0.01	0.008	0.009	0.007	0.007	0.01	3.292	3.318	3.437
			12	3.693	3.609	3.567	2.533	2.403	2.423	0.007	0.007	0.008	0.007	0.009	0.01	3.683	3.706	3.825
			14	3.628	3.717	3.689	3.687	3.544	3.578	0.007	0.008	0.008	0.008	0.011	0.013	3.722	3.64	3.601
			16	3.615	3.694	3.627	3.241	3.195	3.355	0.007	0.008	0.007	0.009	0.011	0.014	3.497	3.393	3.357

## Sheet: 1d
Source Date file
A periplasmic cinched protein is required for siderophore secretion and virulence of Mycobacterium tuberculosis
Zhang et al., 2022
Figure 1d	7H9 [low iron] + 10 uM Hemin + 1 uM cMBT
			OD600
				WT			ΔmbtD			ΔmmpS4/S5			Δrv0455c			Δrv0455c::rv0455c
			Replicate	1	2	3	1	2	3	1	2	3	1	2	3	1	2	3
		Days	0	0.01	0.01	0.01	0.01	0.01	0.01	0.01	0.01	0.01	0.01	0.01	0.01	0.01	0.01	0.01
			2	0.023	0.024	0.027	0.01	0.012	0.011	0.006	0.005	0.005	0.005	0.005	0.004	0.031	0.027	0.025
			4	0.088	0.09	0.095	0.011	0.012	0.013	0.006	0.005	0.005	0.005	0.006	0.005	0.118	0.108	0.107
			6	0.397	0.406	0.428	0.021	0.021	0.024	0.005	0.005	0.006	0.006	0.005	0.005	0.413	0.374	0.363
			8	1.657	1.685	1.746	0.178	0.183	0.197	0.007	0.006	0.007	0.012	0.01	0.008	1.756	1.667	1.648
			9	2.597	2.629	2.724	0.291	0.303	0.342	0.006	0.005	0.005	0.028	0.024	0.022	2.741	2.652	2.629
			10	3.377	3.397	3.511	0.515	0.527	0.585	0.006	0.005	0.005	0.054	0.047	0.043	3.533	3.424	3.409
			12	3.508	3.548	3.634	1.876	1.903	1.995	0.003	0.003	0.004	0.101	0.08	0.075	3.738	3.655	3.637
			14	3.593	3.628	3.743	3.496	3.533	3.611	0.003	0.002	0.002	0.167	0.141	0.129	3.695	3.622	3.594
			16	3.545	3.563	3.677	3.605	3.625	3.691	0.002	0.001	0.001	0.325	0.273	0.257	3.613	3.518	3.495

## Sheet: 1e
Source Date file
A periplasmic cinched protein is required for siderophore secretion and virulence of Mycobacterium tuberculosis
Zhang et al., 2022
Figure 1e
		MBT [nM]	0	3.13	6.25	12.5	25	50	100
	wt	Replicate 1	32251	30348	31436	33890	31977	31894	30694
		Replicate 2	30130	28346	31611	29539	31815	32844	31982
		Replicate 3	31353	32060	31819	32427	31900	32826	30812
	Δrv0455c	Replicate 1	28660	29695	26689	16436	6093	2473	2598
		Replicate 2	29004	29800	24522	17217	6071	2893	1850
		Replicate 3	27249	28215	25270	16357	5744	2513	1665
	Δrv0455c::rv0455c	Replicate 1	29266	28803	28963	29733	29293	28806	29552
		Replicate 2	29456	28385	28998	28489	28938	29396	28871
		Replicate 3	32697	31713	32226	30377	31668	31868	33504
	ΔmmpS4/S5	Replicate 1	30325	27021	27090	8770	2644	1304	1126
		Replicate 2	33332	31653	19749	9653	2675	1468	1074
		Replicate 3	26178	30920	17908	8175	2335	1380	1164

## Sheet: 1f
Source Date file
A periplasmic cinched protein is required for siderophore secretion and virulence of Mycobacterium tuberculosis
Zhang et al., 2022
Figure 1f
		cMBT [nM]	0	62.5	125	250	500	1000	2000
	wt	Replicate 1	32174	29604	31246	29485	30505	30447	28503
		Replicate 2	28616	29196	31542	30240	31759	32350	29454
		Replicate 3	28189	29849	29698	29291	30270	28812	29449
	Δrv0455c	Replicate 1	29934	31286	24087	13476	5065	3049	1908
		Replicate 2	30513	30521	23013	15001	5823	2739	1986
		Replicate 3	30507	29072	24558	11471	6077	3205	1675
	Δrv0455c::rv0455c	Replicate 1	28036	28975	29810	28314	28409	29945	29538
		Replicate 2	29455	28621	28806	29683	28513	28143	30301
		Replicate 3	28709	29446	28799	28781	28664	29556	28641
	ΔmmpS4/S5	Replicate 1	33573	31742	18721	7968	3454	2327	1120
		Replicate 2	33166	33812	17339	7939	3562	2084	1407
		Replicate 3	34962	33928	15889	6124	2844	1874	1663

## Sheet: 2a
Source Date file
A periplasmic cinched protein is required for siderophore secretion and virulence of Mycobacterium tuberculosis
Zhang et al., 2022
Figure 2a	7H9 [low iron]+ 100 nM MBT
			OD600
				Rv0455c			Rv0455cΔSP			ML2380			B586_19750			MSMEG_3494
			Replicate	1	2	3	1	2	3	1	2	3	1	2	3	1	2	3
		Days	0	0.01	0.01	0.01	0.01	0.01	0.01	0.01	0.01	0.01	0.01	0.01	0.01	0.01	0.01	0.01
			2	0.043	0.045	0.05	0.01	0.012	0.012	0.069	0.066	0.067	0.069	0.067	0.075	0.048	0.05	0.055
			4	0.157	0.16	0.171	0.012	0.01	0.013	0.211	0.194	0.198	0.238	0.221	0.233	0.174	0.176	0.186
			6	0.835	0.846	0.896	0.011	0.008	0.009	0.985	0.941	0.947	1.065	0.985	1.035	0.815	0.834	0.884
			7	1.738	1.751	1.818	0.009	0.007	0.01	1.875	1.811	1.824	1.936	1.832	1.919	1.638	1.655	1.743
			8	2.625	2.658	2.742	0.009	0.007	0.01	2.588	2.467	2.496	2.675	2.558	2.654	2.508	2.526	2.62
			9	3.005	3.026	3.13	0.007	0.007	0.008	2.856	2.735	2.769	2.98	2.861	2.946	2.766	2.785	2.887
			10	3.048	3.052	2.947	0.008	0.007	0.007	3.135	2.996	3.035	2.908	3.025	3.015	2.968	2.984	3.086
			12	2.705	2.71	2.602	0.011	0.012	0.008	2.53	2.653	2.625	2.551	2.668	2.631	2.613	2.58	2.495
			14	2.485	2.496	2.393	0.01	0.012	0.012	2.145	2.262	2.232	2.21	2.303	2.328	2.407	2.389	2.286

## Sheet: 2b
Source Date file
A periplasmic cinched protein is required for siderophore secretion and virulence of Mycobacterium tuberculosis
Zhang et al., 2022
	Primary antibody: Rabbit polyclonal anti-EccB5								Primary antibody: Rabbit polyclonal anti-GlpX Secondary: LI-COR IRDye 680RD Donkey anti-Rabbit lgG								Primary antibody: Rabbit polyclonal anti-Ag85 (From BEI) Secondary: LI-COR IRDye 680RD Donkey anti-Rabbit lgG
	Secondary: LI-COR IRDye 680RD Donkey anti-Rabbit lgG
		Primary antibody: Rabbit polyclonal anti-Rv0455c Secondary: LI-COR IRDye 680RD Donkey anti-Rabbit lgG								Primary antibody: Rabbit polyclonal anti-Rv0455c Secondary: LI-COR IRDye 680RD Donkey anti-Rabbit lgG								Primary antibody: Rabbit polyclonal anti-Rv0455c Secondary: LI-COR IRDye 680RD Donkey anti-Rabbit lgG

## Sheet: 2c
Source Date file
A periplasmic cinched protein is required for siderophore secretion and virulence of Mycobacterium tuberculosis
Zhang et al., 2022
Figure 2c	7H9 [low iron]+ 100 nM MBT
			OD600
				Rv0455c			Rv0455cΔSP			Rv0455c-MBP			Rv0455c-TM3			Rv0455c-Twin-Strep			Ms3494-StrepII-His8
			Replicate	1	2	3	1	2	3	1	2	3	1	2	3	1	2	3	1	2	3
		Days	0	0.01	0.01	0.01	0.01	0.01	0.01	0.01	0.01	0.01	0.01	0.01	0.01	0.01	0.01	0.01	0.01	0.01	0.01
			2	0.043	0.045	0.05	0.01	0.012	0.012	0.042	0.044	0.048	0.038	0.04	0.043	0.048	0.043	0.038	0.047	0.052	0.046
			4	0.157	0.16	0.171	0.012	0.01	0.013	0.148	0.151	0.163	0.151	0.161	0.165	0.154	0.148	0.139	0.165	0.176	0.167
			6	0.835	0.846	0.896	0.011	0.008	0.009	0.697	0.721	0.768	0.734	0.744	0.766	0.752	0.731	0.685	0.725	0.767	0.731
			7	1.738	1.751	1.818	0.009	0.007	0.01	1.416	1.437	1.493	1.519	1.546	1.602	1.435	1.408	1.346	1.501	1.588	1.515
			8	2.625	2.658	2.742	0.009	0.007	0.01	2.107	2.115	2.188	2.482	2.511	2.575	2.16	2.143	2.07	2.355	2.44	2.383
			9	3.005	3.026	3.13	0.007	0.007	0.008	2.556	2.585	2.677	2.986	3.033	3.1	2.671	2.642	2.547	2.775	2.903	2.81
			10	3.048	3.052	2.947	0.008	0.007	0.007	2.89	2.786	2.764	3.015	3.054	2.937	2.866	2.847	2.758	3.21	3.135	3.185
			12	2.705	2.71	2.602	0.011	0.012	0.008	2.587	2.47	2.493	2.79	2.853	2.728	2.575	2.586	2.687	2.887	2.77	2.848
			14	2.485	2.496	2.393	0.01	0.012	0.012	2.356	2.425	2.446	2.736	2.823	2.704	2.475	2.49	2.583	2.735	2.635	2.721

## Sheet: 3
Source Date file
A periplasmic cinched protein is required for siderophore secretion and virulence of Mycobacterium tuberculosis
Zhang et al., 2022
signal intensities			WT Mtb	ΔmbtD	ΔmmpS4/S5	Δrv0455c	Δrv0455c::rv0455c	Δrv0455c::rv0455c-TM3
		MBT	26406	0	374	1296	28733	30709
		cMBT	13568	0	100	1304	17924	19620
percentage relative to the WT Mtb
		MBT(%)	100	0	1.41634	4.90798	108.812	116.296
		cMBT(%)	100	0	0.737028	9.61085	132.105	144.605

[truncated: 20 more sheets: 4b, 4c, 4d, 6a, 6b, S1d, S1e, S1f, S1g, S5a, S5b, S5c, S6a, S6b, S6c, S6d, S6e, S7a, S7b, S7c]
